# Supplementary material for: Can Motivational Interviewing Make a Difference in Supporting Employees to Deal with Elevated Blood Pressure? A Feasibility Study at the Workplace
Source: Int J Environ Res Public Health. 2021 Apr 15;18(8):4179. doi: 10.3390/ijerph18084179 (PMC8071336; doi:10.3390/ijerph18084179)
Supplement: Supplementary file 1 [file ijerph-18-04179-s001.zip]

Archive with 1 entries (1 files):
- ijerph-1157539-supplementary material.pdf
